# Supplementary material for: The Mammalian DM Domain Transcription Factor Dmrta2 Is Required for Early Embryonic Development of the Cerebral Cortex
Source: PLoS One. 2012 Oct 2;7(10):e46577. doi: 10.1371/journal.pone.0046577 (PMC3462758; doi:10.1371/journal.pone.0046577)
Supplement: Table S1 — Microarray analysis of the developing mouse telencephalon. The expression values of twenty genes that are highly expressed in the E10.5 brains and Sox2. (XLS) [file pone.0046577.s004.xls]

## Sheet: Sheet1
Table S1
Gene name	Gene symbol	E10.5	E12.5	E15.5	E18.5	E10.5/E18.5
high mobility group AT-hook 2	Hmga2	14254.1	3714.96	101.172	54.3418	262.304
sal-like 4 (Drosophila)	Sall4	2093.04	514.423	63.0113	38.0285	55.0387
ecotropic viral integration site 1	Evi1	1584.13	225.04	55.8484	38.9509	40.6701
doublesex and mab-3 related transcription factor 3	Dmrt3	3258.59	2650.41	1832.04	108.422	30.0547
signal transducer and activator of transcription 4	Stat4	424.304	328.71	20.1427	15.5697	27.252
Fez family zinc finger 1	Fezf1	602.887	51.5461	38.7375	29.8983	20.1646
zinc finger and BTB domain containing 16	Zbtb16	1303.41	113.84	75.2425	84.7161	15.3856
doublesex and mab-3 related transcription factor like family A1	Dmrta1	2186.54	1259.04	53.4138	178.008	12.2833
RIKEN cDNA 2610318N02 gene	2610318N02Rik	1065.1	633.457	57.8085	91.3061	11.6651
TGFB-induced factor homeobox 1	Tgif1	1236.49	622.514	343.44	111.009	11.1387
pre B-cell leukemia transcription factor 2	Pbx2	1688.35	1097.14	165.856	176.84	9.54733
doublesex and mab-3 related transcription factor like family A2	Dmrta2	5724.68	4157.09	4338.33	1245.52	4.59621
SRY-box containing gene 2	Sox2	8493.5	8240.9	7260.59	7600.21	1.11754
